# Supplementary material for: Psoralea karooensis (Psoraleeae, Fabaceae): a new species from the Klein Karoo region of South Africa
Source: PhytoKeys. 2012 Sep 12;(17):19–23. doi: 10.3897/phytokeys.17.3672 (PMC3519350; doi:10.3897/phytokeys.17.3672)
Supplement: XML Treatment for Psoralea karooensis [file phytokeys.17.3672-treatment1.xml]

<!DOCTYPE tp:taxon-treatment
  PUBLIC "-//TaxonX//DTD Taxonomic Treatment Publishing DTD v0 20100105//EN" "tax-treatment-NSO.dtd">
<tp:taxon-treatment xmlns:tp="http://www.plazi.org/taxpub"><tp:treatment-meta><mixed-citation publication-type="journal"><person-group><name><surname>Stirton</surname><given-names>Charles H.</given-names></name><name><surname>Muasya</surname><given-names>A. Muthama</given-names></name><name><surname>Vlok</surname><given-names>Jan</given-names></name></person-group><article-title>
                    <italic>Psoralea karooensis</italic> (Psoraleeae, Fabaceae): a new species from the Klein Karoo region of South Africa
                </article-title><source>PhytoKeys</source><day>12</day><month>9</month><year>2012</year><volume>2012</volume><issue>17</issue><fpage>19</fpage><lpage>23</lpage><pub-id pub-id-type="doi">10.3897/phytokeys.17.3672</pub-id></mixed-citation></tp:treatment-meta><tp:nomenclature><tp:taxon-name>
                        <tp:taxon-name-part taxon-name-part-type="genus">Psoralea</tp:taxon-name-part>
                        <tp:taxon-name-part taxon-name-part-type="species">karooensis</tp:taxon-name-part>
                    <object-id xmlns:xlink="http://www.w3.org/1999/xlink" xlink:type="simple">urn:lsid:ipni.org:names:77122079-1</object-id>
								<object-id xmlns:xlink="http://www.w3.org/1999/xlink" xlink:type="simple">http://species-id.net/wiki/Psoralea_karooensis</object-id>
								</tp:taxon-name><tp:taxon-authority>C.H. Stirt., Muasya &amp; Vlok</tp:taxon-authority><tp:taxon-status xmlns:xlink="http://www.w3.org/1999/xlink" xlink:type="simple">sp. nov.</tp:taxon-status><xref ref-type="fig" rid="F1">Plates 1</xref><xref ref-type="fig" rid="F2">, 2</xref></tp:nomenclature><tp:treatment-sec sec-type="Latin"><title>Latin.</title><p>Psoralea glaucescens <italic>affinis, sed habitu cernuo caulibus nudis rigidis multis, brachyblastis vernalis ab apice fasciculatis; foliis 1-foliolatis; brachyblastis floriferis vernalis ramosis erectis brevibus; floribus viridi-cremeis parvis cupulo trifido parvo apice pedunculi 10–12 mm longi vexilloque macula nectarifera purpurea singula, venis purpurescentibus differt</italic>.</p></tp:treatment-sec><tp:treatment-sec sec-type="Type"><title>Type.</title><p><bold>South Africa:</bold> Western Cape, Ladismith (3320), Witteberg Private Nature Reserve, Driedamhoek (–AD), at end of jeep track, <named-content xmlns:xlink="http://www.w3.org/1999/xlink" content-type="dwc:verbatimCoordinates" xlink:type="simple">33°20'11.7"S, 20°31'57.7"E</named-content>, 20 February 2011, Muasya, Chimphango, &amp; Stirton 5927 (holotype: BOL!; isotypes: BM!, GRA!, K!, MO!, NBG!, NH!, P!, PRE!).</p></tp:treatment-sec><tp:treatment-sec sec-type="Description"><title>Description.</title><p><italic>Habit</italic>erect, willowy, flexuose branched shrub to 3 m tall, reseeder but coppices regularly once established. <italic>Stems</italic> 1(2), brownish-grey with scattered white lenticels, weakly fissured, bare of leaves except on the seasonal shoots which arise in a characteristic burst-branching; shoots coppice seasonally on old stems, leafy along their entire length, glaucous green with a whitish bloom, glabrous, with small raised crateriform glands. <italic>Leaves</italic> 1-foliolate, petiolate, stipulate, glandular, glabrous. <italic>Leaf size</italic> variable, being larger on water shoots from the rootstock (20–23 mm long, 2–3 mm wide), becoming smaller up the flowering shoots, dull glaucous green; apex rounded to acute; base cuneate; tip arching; petiole 1–2 mm long. <italic>Stipules</italic> 1–2 mm long, fused at base, rigid, triangular, semi-patent, 1-veined, rapidly senescent on flowering shoots. <italic>Flowers</italic> 10.0–12.5 mm long, greenish cream, borne in most axils of the upper half of the seasonal shoots, 1–3 per axil; pedicels 2 mm long. <italic>Peduncles</italic> 10–12 mm long, purple-tinged, terminated by a small tri-toothed cupulum; cupulum teeth equal, broadly triangular, acute, green, &lt;1.0mm long. <italic>Calyx</italic> 5 mm long, pale green, sometimes flushed with purple, glabrous; teeth triangular, all 2 mm long, carinal tooth broadest, blunt, weakly ribbed, glandular; tube longer than the teeth, accrescent in fruit, persisting after fruits and seeds are shed. <italic>Standard</italic> broadly elliptic, 10 mm long, 10–12 mm wide; claw 2 mm long, almost tubular; cream, nectar flash purple rising from above the strongly developed auricles to the apex; inner face of the standard greenish, veins purple; apex emarginate but standard not fully reflexed. <italic>Wing petals</italic> 10–11 mm long, 4 mm wide; claw 2.5 mm long; locked into keel fold but not fused, slightly longer than the keel, petal sculpturing present, upper basal, comprised of 4–5 transcostal parallel lamellae. <italic>Keel petals</italic> 10 mm long, 3 mm wide; claw 5 mm long; apex deep purple. <italic>Androecium</italic> 9 mm long; tenth stamen free; sheath split adaxially, fenestrate. <italic>Pistil</italic> 9 mm long; ovary 1.5 mm long, sessile, glabrous, thickened before point of flexure, height of curvature 3 mm, erect, penicillate. <italic>Fruits</italic> ovate, indehiscent, wall scarious, 3.8–4.1 mm long and<!--PageBreak--><!--PageBreak--> 2.2–2.5 mm wide at mid length. <italic>Seed</italic> 3.5–4.0 mm long and 2.1–2.2 mm wide at mid length, dark olive green, smooth, aril present and light olive green.</p><fig id="F1" position="float" orientation="portrait"><label>Plate 1.</label><caption><p><italic><tp:taxon-name>Psoralea karooensis</tp:taxon-name></italic> C.H. Stirt., Muasya &amp; Vlok <bold>A</bold> overseasonal shoots <bold>B</bold> seasonal shoots <bold>C </bold>fused stipules and base of leaflet <bold>D</bold> flower <bold>E</bold> bark <bold>F</bold> lateral view of flower, note small cupulum at base of calyx <bold>G</bold> persistent calyces after fruit and seed shed <bold>H</bold>  flower bud and 1-foliolate leaf <bold>I</bold> fruiting branch. All photographs taken by CH Stirton. Voucher: Muasya, Chimphango, &amp; Stirton 5927 (BOL).</p></caption><graphic xmlns:xlink="http://www.w3.org/1999/xlink" xlink:href="PhytoKeys-017-019-g001.jpg" position="float" orientation="portrait" xlink:type="simple"/></fig></tp:treatment-sec><tp:treatment-sec sec-type="Distribution"><title>Distribution and ecology.</title><p><italic><tp:taxon-name>Psoralea karooensis</tp:taxon-name></italic> grows in the Klein Karoo mountains, between 1000–1200 m. It is restricted to the Witteberg quartzite fynbos vegeta<!--PageBreak-->tion, between the Witteberg and Anysberg Mountains, and occurs mainly in gulleys and along the banks of dry river beds (<xref ref-type="fig" rid="F2">Plate 2</xref>).</p><fig id="F2" position="float" orientation="portrait"><label>Plate 2.</label><caption><p>Habit and habitat of <italic><tp:taxon-name>Psoralea karooensis</tp:taxon-name></italic> C.H. Stirt., Muasya &amp; Vlok <bold>A</bold> Mature plant <bold>B</bold> Young coppicing plant <bold>C</bold> typical dry gulley habitat. All photographs taken by CH Stirton. Vouchers: (<bold>A</bold>) Stirton, Muasya &amp; Chimphango 13245 (BOL); (<bold>B–C</bold>) Muasya, Chimphango &amp; Stirton 5927 (BOL).</p></caption><graphic xmlns:xlink="http://www.w3.org/1999/xlink" xlink:href="PhytoKeys-017-019-g002.jpg" position="float" orientation="portrait" xlink:type="simple"/></fig></tp:treatment-sec><tp:treatment-sec sec-type="Etymology"><title>Etymology.</title><p>The specific epithet alludes to its known restriction to the Klein Karoo.</p></tp:treatment-sec><tp:treatment-sec sec-type="Conservation status"><title>Conservation status.</title><p><italic><tp:taxon-name>Psoralea karooensis</tp:taxon-name></italic> is locally common within its range and much of its distribution occurs in protected nature reserves. However, the species is a habitat specialist (fresh water stream beds with intermittent flow) at above 1000 m and is only known from an area less than 500 km<sup>2</sup>. We therefore assess this species to be Rare under the South African Red list categories and criteria (EOO, AOO; <xref ref-type="bibr" rid="B4">Von Staden et al. 2009</xref>).</p></tp:treatment-sec><tp:treatment-sec sec-type="Other specimens examined"><title>Other specimens examined.</title><p><bold>South Africa:</bold> Western Cape: Laingsburg district (3320 AD), Elandsfontein Farm, on dirt road off N1 - Laingsburg via Witteberg [<named-content xmlns:xlink="http://www.w3.org/1999/xlink" content-type="dwc:verbatimCoordinates" xlink:type="simple">33°18'38.41"S, 20°26'46.13"E</named-content>], 20 Feb 2011, <italic>Stirton, Muasya &amp; Chimphango 13245</italic> (BOL); Witteberg Kloof, 16 Jul 1923, <italic>Compton 2592</italic> (BOL). Witteberg, S. base of the range, 31 Jan 1961, <italic>Esterhuysen 28844</italic> (BOL, PRE).</p><p>Western Cape: Ladismith district (3320 AD), 9 Aug 1939, <italic>Levyns 6106</italic> (BOL).</p><p>Western Cape: Laingsburg district, at entrance to Perdekloof Gorge, S. of Matjiesfontein at northern base of Witteberg (3320 BC), <italic>Helme 2938</italic> (NBG).</p></tp:treatment-sec><tp:treatment-sec sec-type="Discussion"><title>Discussion.</title><p><italic><tp:taxon-name>Psoralea karooensis</tp:taxon-name></italic> is characterised by its small (&lt; 13 mm long) greenish cream flowers with a small (&lt; 1.0 mm long) trifid cupulum at the apex of a 10–12 mm long peduncle, standard with single purple flash nectar patch and purplish veins, 1-foliolate leaves, erect multi-branching short seasonal flowering shoots, and flexuose habit of many stiff bare stems with the seasonal shoots arising apically in clusters. It is most similar to <italic><tp:taxon-name>Psoralea glaucescens</tp:taxon-name></italic> Eckl. &amp; Zeyh., a widespread but rare species found in the northwestern Cape. The resprouter <italic><tp:taxon-name>Psoralea glaucescens</tp:taxon-name></italic> differs in its densely branched mounded habit, grey puckered stems, 3–5-foliolate irregularly sized leaves, greenish yellow flowers, with violet veining and nectar flash, borne 1–5 per axil, and purplish calyces.</p></tp:treatment-sec><ref-list><ref id="B4"><mixed-citation xmlns:xlink="http://www.w3.org/1999/xlink" xlink:type="simple"><person-group><name name-style="western"><surname>Von Staden</surname><given-names>L</given-names></name><name name-style="western"><surname>Raimondo</surname><given-names>D</given-names></name><name name-style="western"><surname>Foden</surname><given-names>W</given-names></name></person-group> (<year>2009</year>)<article-title> Approach to Red List Assessments.</article-title> In: <person-group><name name-style="western"><surname>Raimondo</surname><given-names>D</given-names></name><name name-style="western"><surname>Von Staden</surname><given-names>L</given-names></name><name name-style="western"><surname>Foden</surname><given-names>W</given-names></name><name name-style="western"><surname>Victor</surname><given-names>JE</given-names></name><name name-style="western"><surname>Helme</surname><given-names>NA</given-names></name><name name-style="western"><surname>Turner</surname><given-names>RC</given-names></name><name name-style="western"><surname>Kamundi</surname><given-names>DA</given-names></name><name name-style="western"><surname>Manyama</surname><given-names>PA</given-names></name></person-group> (<role>Eds</role>). <issue-title>Red List of South African Plants.</issue-title><source>South African National Biodiversity Institute, Pretoria</source>: <fpage>6</fpage>-<lpage>18</lpage>.</mixed-citation></ref></ref-list></tp:taxon-treatment>
